# Supplementary material for: Parental mediation and the use of social networks: A systematic review
Source: PLoS One. 2025 Feb 3;20(2):e0312011. doi: 10.1371/journal.pone.0312011 (PMC11790132; doi:10.1371/journal.pone.0312011)
Supplement: S2 Checklist — (XLSX) [file pone.0312011.s002.xlsx]

## Sheet: Hoja1
JBI CRITICAL APPRAISAL CHECKLIST FOR ANALYTICAL CROSS SECTIONAL STUDIES
AUTHOR	YEAR	REVIEWER NAME	1. Were the criteria for inclusion in the sample clearly defined?				2. Were the study subjects and the setting described in detail?				3. Was the exposure measured in a valid and reliable way?				4. Were objective, standard criteria used for measurement of the condition?				5. Were confounding factors identified?				6. Were strategies to deal with confounding factors stated?				7. Were the outcomes measured in a valid and reliable way?				8. Was appropriate statistical analysis used?
			Yes	No	Unclear	Not Applicable	Yes	No	Unclear	Not Applicable	Yes	No	Unclear	Not applicable	Yes	No	Unclear	Not applicable	Yes	No	Unclear	Not applicable	Yes	No	Unclear	Not Applicable	Yes	No	Unclear	Not Applicable	Yes	No	Unclear	Not Applicable
Albeladi	2020	David Sevilla				X	X				X				X				X				X				X				X
Álvarez-García	2018	David Sevilla				X		X			X				X				X				X				X					X
Barry	2023	David Sevilla				X	X				X				X				X				X				X				X
Charmaraman	2022	David Sevilla				X	X				X				X				X				X				X				X
Chen	2023	David Sevilla				X	X				X				X				X				X				X				X
Chen	2016	David Sevilla				X	X				X				X				X				X				X				X
Chou	2019	David Sevilla				X			X		X						X		X				X				X				X
Corcoran	2022	David Sevilla				X	X				X				X				X				X				X				X
Dhir	2019	David Sevilla				X			X		X				X				X				X				X				X
Fardouly	2022	David Sevilla				X	X				X						X		X				X				X				X
Fardouly	2018	David Sevilla				X	X				X						X		X				X				X				X
Hampton	2023	David Sevilla				X	X				X				X				X				X				X				X
Hol	2017	David Sevilla				X			X		X				X				X				X				X				X
Kang	2022	David Sevilla				X	X				X				X				X				X				X				X
Koning	2018	David Sevilla				X	X				X				X				X				X				X				X
Lee	2021	David Sevilla				X			X		X				X				X				X				X				X
Len-Ríos	2016	David Sevilla				X			X		X						X		X				X				X				X
Liu	2013	Adoración Díaz				X	X				X				X				X				X				X				X
liu	2016	Adoración Díaz				X	X				X				X				X				X				X				X
Liu	2019	Adoración Díaz				X	X				X				X				X				X				X				X
López de Ayala	2021	Adoración Díaz				X	X				X				X				X						X		X				X
Martín-Criado	2021	Adoración Díaz				X	X				X				X						X		X				X				X
Martins	2019	Adoración Díaz				X	X				X				X				X				X				X				X
Mesch	2018	Adoración Díaz				X			X		X				X				X				X				X				X
Rudnova	2023	Adoración Díaz				X	X				X				X				X				X				X				X
Shin	2014	Adoración Díaz				X	X				X				X				X				X				X				X
Sun	2021	Adoración Díaz				X	X				X				X				X				X				X				X
Symon	2020	Adoración Díaz				X	X				X				X				X				X				X				X
Symon	2020b	Adoración Díaz				X	X				X				X				X				X				X				X
Vaala	2015	Adoración Díaz				X	X				X				X				X				X				X				X
Wright	2018	Adoración Díaz				X	X				X				X						X		X				X				X
Yépez-Tito	2020	Adoración Díaz				X	X				X				X				X				X				X				X
