# Supplementary material for: Parental mediation and the use of social networks: A systematic review
Source: PLoS One. 2025 Feb 3;20(2):e0312011. doi: 10.1371/journal.pone.0312011 (PMC11790132; doi:10.1371/journal.pone.0312011)
Supplement: S1 File — (XLSX) [file pone.0312011.s003.xlsx]

## Sheet: Global sin duplicados
Title of the article
"Are They Going to Play Nicely?" Parents' Evaluations of Young Children's Play Dates
"Just Be Careful, Since Social Media Is Really Not as Safe as It's Being Portrayed": Adolescent Views on Adult Support for Safer Social Media Use
"Just Be Careful, Since Social Media Is Really Not as Safe as It's Being Portrayed": Adolescent Views on Adult Support for Safer Social Media Use
"Just Be Careful, Since Social Media Is Really Not as Safe as It's Being Portrayed": Adolescent Views on Adult Support for Safer Social Media Use
"Just Be Careful, Since Social Media Is Really Not as Safe as It's Being Portrayed": Adolescent Views on Adult Support for Safer Social Media Use
"Just Be Careful, Since Social Media Is Really Not as Safe as It's Being Portrayed": Adolescent Views on Adult Support for Safer Social Media Use
"Let's Talk About Stealing Sh*t": Online Socialization and Its Potential to Influence Offline Offending
"Let's Talk About Stealing Sh*t": Online Socialization and Its Potential to Influence Offline Offending
"Media Time = Family Time": Positive Media Use in Families With Adolescents
"Media Time = Family Time": Positive Media Use in Families With Adolescents
"Media Time = Family Time": Positive Media Use in Families With Adolescents
"Strike at the Root": Co-designing Real-Time Social Media Interventions for Adolescent Online Risk Prevention
"Strike at the Root": Co-designing Real-Time Social Media Interventions for Adolescent Online Risk Prevention
"Strike at the Root": Co-designing Real-Time Social Media Interventions for Adolescent Online Risk Prevention
"The world we live in now": A qualitative investigation into parents', teachers', and children's perceptions of social networking site use
"When I first saw a condom, I was frightened": A qualitative study of sexual behavior, love and life of young cross-border migrants in urban Chiang Mai, Thailand.
"When I first saw a condom, I was frightened": A qualitative study of sexual behavior, love and life of young cross-border migrants in urban Chiang Mai, Thailand.
"When I first saw a condom, I was frightened": A qualitative study of sexual behavior, love and life of young cross-border migrants in urban Chiang Mai, Thailand.
"When I first saw a condom, I was frightened": A qualitative study of sexual behavior, love and life of young cross-border migrants in urban Chiang Mai, Thailand.
"When I first saw a condom, I was frightened": A qualitative study of sexual behavior, love and life of young cross-border migrants in urban Chiang Mai, Thailand.
"Youth-focused" versus "whole-family" screen rules: Associations with social media difficulties and moderation by impulsivity
"Youth-focused" versus "whole-family" screen rules: Associations with social media difficulties and moderation by impulsivity
[Epidemiology of Internet Use by an Adolescent Population and its Relation with Sleep Habits].
[Excessive Use Patterns and Internet Use Disorders: Effects on Psychosocial and Cognitive Development in Adolescence].
“Children Are Not Children Anymore; They Are a Lost Generation”: Adverse Physical and Mental Health Consequences on Syrian Refugee Children
“Children Are Not Children Anymore; They Are a Lost Generation”: Adverse Physical and Mental Health Consequences on Syrian Refugee Children
A bifactor model of US Parents' attitudes regarding mediation for the digital age
A bifactor model of US Parents' attitudes regarding mediation for the digital age
A bifactor model of US Parents' attitudes regarding mediation for the digital age
A bifactor model of US Parents' attitudes regarding mediation for the digital age
A Digital Literacy Workshop Training Model for Child Parenting in a Fourth Industrial Era
A Digital Literacy Workshop Training Model for Child Parenting in a Fourth Industrial Era
A Digital Literacy Workshop Training Model for Child Parenting in a Fourth Industrial Era
A Digital Literacy Workshop Training Model for Child Parenting in a Fourth Industrial Era
A DYADIC APPROACH TO ADOLESCENTS' RISKY ONLINE BEHAVIORS
A DYADIC APPROACH TO ADOLESCENTS' RISKY ONLINE BEHAVIORS
A Dynamic Model of Adolescent Friendship Networks, Parental Influences, and Smoking
A Dynamic Model of Adolescent Friendship Networks, Parental Influences, and Smoking
A Dynamic Model of Adolescent Friendship Networks, Parental Influences, and Smoking
A Dynamic Model of Adolescent Friendship Networks, Parental Influences, and Smoking
A longitudinal investigation of sleep and technology use in early adolescence: does parental control of technology use protect adolescent sleep?
A longitudinal investigation of sleep and technology use in early adolescence: does parental control of technology use protect adolescent sleep?
A longitudinal investigation of sleep and technology use in early adolescence: does parental control of technology use protect adolescent sleep?
A Paradox Theory of Social Media Consumption and Child Well-Being
A Paradox Theory of Social Media Consumption and Child Well-Being
A Place for Technology in Parent Education: An Exploratory Study of Parent Perceptions
A Place for Technology in Parent Education: An Exploratory Study of Parent Perceptions
A Place for Technology in Parent Education: An Exploratory Study of Parent Perceptions
A qualitative study of young peoples' thoughts and attitudes to follow a more plant-based diet
A quantitative analysis of factors related to Taiwan teenagers' smartphone addiction tendency using a random sample of parent-child dyads
A quantitative analysis of factors related to Taiwan teenagers' smartphone addiction tendency using a random sample of parent-child dyads
A Study of Family Process Factors of Social Anxiety on the Internet Based on Big Data-Take Guangxi University Students as an Example
A study of the relationship between parental mediation and adolescents' digital skills, online risks and online opportunities
A study of the relationship between parental mediation and adolescents' digital skills, online risks and online opportunities
A study of the relationship between parental mediation and adolescents' digital skills, online risks and online opportunities
A survey on tag recommendation techniques using text mining
A survey on tag recommendation techniques using text mining
A survey on tag recommendation techniques using text mining
A survey on tag recommendation techniques using text mining
A Systematic Review of Immersive Social Media Activities and Risk Factors for Sexual Boundary Violations among Adolescents
A Systematic Review of Immersive Social Media Activities and Risk Factors for Sexual Boundary Violations among Adolescents
A Systematic Review of Immersive Social Media Activities and Risk Factors for Sexual Boundary Violations among Adolescents
Adolescent Enrollment in Psychosocial Care: Do Parents Make a Difference?
Adolescent Enrollment in Psychosocial Care: Do Parents Make a Difference?
Adolescent problematic internet use and parental mediation: A Bangladeshi structured interview study
Adolescent problematic internet use and parental mediation: A Bangladeshi structured interview study
Adolescent problematic internet use and parental mediation: A Bangladeshi structured interview study
Adolescents' comments in social media: Why do adolescents receive negative feedback and who is most at risk?
Adolescents' Exposure to Online Risks: Gender Disparities and Vulnerabilities Related to Online Behaviors
Adolescents' physical activity and sedentary behaviour in Indonesia during the COVID-19 pandemic: a qualitative study of mothers' perspectives
Adolescents' privacy concerns and information disclosure online: The role of parents and the Internet
Adolescents' privacy concerns and information disclosure online: The role of parents and the Internet
Adolescents' privacy concerns and information disclosure online: The role of parents and the Internet
Alcohol Use among Adolescent youth: The role of friendship networks and family factors in multiple school studies
Alcohol Use among Adolescent youth: The role of friendship networks and family factors in multiple school studies
Alcohol Use among Adolescent youth: The role of friendship networks and family factors in multiple school studies
An assessment of internet addiction among pre-university students
An assessment of internet addiction among pre-university students
An assessment of internet addiction among pre-university students
An Exploratory Study of Adolescents' Social Media Sharing of Marijuana-Related Content.
An Exploratory Study of Adolescents' Social Media Sharing of Marijuana-Related Content.
An Exploratory Study of Adolescents' Social Media Sharing of Marijuana-Related Content.
Antecedents and consequences of social media fatigue
Antecedents and consequences of social media fatigue
Antecedents and consequences of social media fatigue
Antecedents and consequences of social media fatigue
Are adolescent religious attendance/spirituality associated with family characteristics?
Are adolescent religious attendance/spirituality associated with family characteristics?
Are adolescent religious attendance/spirituality associated with family characteristics?
Association between age of first exposure and heavy internet use in a representative sample of 317,443 adolescents from 52 countries
Association between age of first exposure and heavy internet use in a representative sample of 317,443 adolescents from 52 countries
Association between age of first exposure and heavy internet use in a representative sample of 317,443 adolescents from 52 countries
Association between problematic internet use, socio-demographic variables and obesity among European adolescents
Association between problematic internet use, socio-demographic variables and obesity among European adolescents
Association between problematic internet use, socio-demographic variables and obesity among European adolescents
Association between problematic internet use, socio-demographic variables and obesity among European adolescents
Association of Cyberbullying Experiences and Perpetration with Suicidality in Early Adolescence
Association of Cyberbullying Experiences and Perpetration with Suicidality in Early Adolescence
Association of Cyberbullying Experiences and Perpetration with Suicidality in Early Adolescence
Association of Maltreatment With High-Risk Internet Behaviors and Offline Encounters
Association of Maltreatment With High-Risk Internet Behaviors and Offline Encounters
Association of Maltreatment With High-Risk Internet Behaviors and Offline Encounters
Association of Maltreatment With High-Risk Internet Behaviors and Offline Encounters
Associations Between Croatian Adolescents' Use of Sexually Explicit Material and Sexual Behavior: Does Parental Monitoring Play a Role?
Associations Between Croatian Adolescents' Use of Sexually Explicit Material and Sexual Behavior: Does Parental Monitoring Play a Role?
Associations Between Croatian Adolescents' Use of Sexually Explicit Material and Sexual Behavior: Does Parental Monitoring Play a Role?
Associations between parental media mediation and youth attitudes about online privacy in a sample of US adolescents
Associations between parental media mediation and youth attitudes about online privacy in a sample of US adolescents
Associations between parental media mediation and youth attitudes about online privacy in a sample of US adolescents
Associations Between Parental Media Monitoring, Media Use, and Internalizing Symptoms During Adolescence
Associations Between Parental Media Monitoring, Media Use, and Internalizing Symptoms During Adolescence
Associations Between Parental Media Monitoring, Media Use, and Internalizing Symptoms During Adolescence
Associations between parental monitoring and parents’ social media use and social media perceptions
Associations between parental monitoring and parents’ social media use and social media perceptions
Associations between parental monitoring and parents’ social media use and social media perceptions
Associations of early social media initiation on digital behaviors and the moderating role of limiting use
Associations of early social media initiation on digital behaviors and the moderating role of limiting use
Associations of early social media initiation on digital behaviors and the moderating role of limiting use
Attitudes Towards Intergroup Dating Among Brussels Adolescents: The interaction of gender and ethnicity and its determinants
Attitudes Towards Intergroup Dating Among Brussels Adolescents: The interaction of gender and ethnicity and its determinants
Attitudes Towards Intergroup Dating Among Brussels Adolescents: The interaction of gender and ethnicity and its determinants
Bidirectional effects of Internet-specific parenting practices and compulsive social media and Internet game use
Bidirectional effects of Internet-specific parenting practices and compulsive social media and Internet game use
Bidirectional effects of Internet-specific parenting practices and compulsive social media and Internet game use
Can Parental Monitoring and Peer Management Reduce the Selection or Influence of Delinquent Peers? Testing the Question Using a Dynamic Social Network Approach
Capturing parent-child interactions with social media: Comment on Zhang et al. (2015)
Capturing parent-child interactions with social media: Comment on Zhang et al. (2015)
Causes and Preventive Measures of Aggressive Behaviour among In-school Adolescents in Ilorin Metropolis: Stakeholders' Perception
Challenging childhood, challenging children: Children's rights and sexting
Challenging childhood, challenging children: Children's rights and sexting
Challenging childhood, challenging children: Children's rights and sexting
Challenging childhood, challenging children: Children's rights and sexting
Changes in the Sexual Double Standard Associated With Sociodevelopmental Factors Among Young Adolescents in Kinshasa
Changes in the Sexual Double Standard Associated With Sociodevelopmental Factors Among Young Adolescents in Kinshasa
Characteristics of Parental Digital Mediation: Predictors, Strategies, and Differences among Children Experiencing Various Parental Mediation Strategies
Child online safety and parental intervention: a study of Sri Lankan internet users
Child online safety and parental intervention: a study of Sri Lankan internet users
Child online safety and parental intervention: a study of Sri Lankan internet users
Child Sexual Abuse Prevention: Parental Discussion, Protective Practices and Attitudes
ChildProtect: A parental control application for tracking hostile surfing content
Children captured by the screen: The boom of the YouTube social network in children’s television consumption
Children captured by the screen: The boom of the YouTube social network in children’s television consumption
Children captured by the screen: The boom of the YouTube social network in children’s television consumption
Children’s perception of the parental mediation of the risks of the internet
Children's Safety on YouTube: A Systematic Review
Children's Safety on YouTube: A Systematic Review
Children's Safety on YouTube: A Systematic Review
Coevolution of Adolescent Friendship Networks and Smoking and Drinking Behaviors With Consideration of Parental Influence
Coevolution of Adolescent Friendship Networks and Smoking and Drinking Behaviors With Consideration of Parental Influence
Cognitive, personality, and social factors associated with adolescents' online personal information disclosure
Comparing cyberbullying perpetration on social media between primary and secondary school students
Comparing cyberbullying perpetration on social media between primary and secondary school students
Comparing cyberbullying perpetration on social media between primary and secondary school students
Constantly Connected: The Role of Parental Mediation Styles and Self-Regulation in Pre- and Early Adolescents' Problematic Mobile Device Use
Constantly Connected: The Role of Parental Mediation Styles and Self-Regulation in Pre- and Early Adolescents' Problematic Mobile Device Use
Correction to the article "Profiles on Adolescent Internet Addiction: A Taxonomy with Latent Profiling Analysis", Published on Acta Med Port 2022 Sep;35(9):644-651.
Correlates of parental knowledge about smartphone exposure among young children
Cross-national aspects of cyberbullying victimization among 14-17-year-old adolescents across seven European countries
Cyber Bullying and the Expected Consequences on the Students' Academic Achievement
Cyberbullying and cybervictimization on digital media platforms: the role of demographic variables and parental mediation strategies
Cyberbullying research - Alignment to sustainable development and impact of COVID-19: Bibliometrics and science mapping analysis
Cyberbullying Victimization through Social Networking Sites and Adjustment Difficulties: The Role of Parental Mediation
Cyberbullying Victimization through Social Networking Sites and Adjustment Difficulties: The Role of Parental Mediation
Cyberbullying: Common Predictors to Cyber-Victimisation and Bystanding.
Cyber-harassment victimization of Portuguese adolescents: A lifestyle-routine activities theory approach
Deconstructing the Parent-Child Relationship during the COVID-19 Pandemic through Tech-Wise Outlets Such as the Internet and Media Consumption
Detecting aggressiveness in tweets: A hybrid model for detecting cyberbullying in the Spanish language
Determinants of eating behaviour in university students: A qualitative study using focus group discussions
Determinants of physical activity and sedentary behaviour in university students: A qualitative study using focus group discussions
Developing digital resilience: An educational intervention improves elementary students' response to digital challenges
Developing scales to measure parental mediation of young children's internet use
Development and validation of a parental social media mediation scale across child and parent samples
Differences in Social Media Monitoring Practices Based on Child and Parent Gender
Differences in Social Media Monitoring Practices Based on Child and Parent Gender
Differences in Social Media Monitoring Practices Based on Child and Parent Gender
Digital environments, connectivity and education: Time perception and management in the construction of young people's digital identity
Digital parenting divides: The role of parental capital and digital parenting readiness in parental digital mediation
Digital reality in Compulsary Secondary Education: uses, purposes and profiles in social networks
Digital Skills and Digital Knowledge as Buffers Against Online Mis/Disinformation? Findings from a Survey Study Among Young People in Europe
Digital Technology and Media Use by Adolescents: Latent Class Analysis
Disconnection More Problematic for Adolescent Self-Esteem than Heavy Social Media Use: Evidence from Access Inequalities and Restrictive Media Parenting in Rural America
Disconnective intimacies through social media: practices of transnational family among overseas Chinese students in Australia
Dynamics of Academic Motivation and Orientation towards the Grades of Russian Teenagers in the Period from 1999 to 2020
Early adolescents as publics: A national survey of teens with social media accounts, their media use preferences, parental mediation, and perceived Internet literacy
Early-onset smoking and vaping of cannabis: Prevalence, correlates and trends in New Zealand 14-15-year-olds
E-DARS - Study of depression in adolescents and social networking
Effect of Maternal Factors on Problematic Smartphone Use among Elementary School Children
Effects of COVID-19 Lockdown on Social Life and Sleep of Indian School Going Teenagers
Effects of social media exposure on adolescent sexual attitudes and behavior: A systematic review
Emotion Regulation Difficulties Strengthen Relationships Between Perceived Parental Feeding Practices and Emotional Eating: Findings from a Cross-Sectional Study.
Examining Two Theoretical Models Predicting American and Dutch Parents' Mediation of Adolescent Social Media Use
Examining Two Theoretical Models Predicting American and Dutch Parents' Mediation of Adolescent Social Media Use
Examining Two Theoretical Models Predicting American and Dutch Parents' Mediation of Adolescent Social Media Use
EXPERIENCES WITH AND RISKS OF INTERNET USE AMONG CHILDREN IN KOSOVO
Exploration of Parental Advertising Literacy and Parental Mediation: Influencer Marketing of Media Character Toy and Merchandise
Explorative Study on Children’s Internet Usage and Parental Control in India – Using Classification Tree Model Analysis
Exploratory Study on Video Game Addiction of College Students in a Pandemic Scenario
Exploring children's TikTok cultures in India: Negotiating access, uses, and experiences under restrictive parental mediation
Exploring Parents' Intentions to Monitor and Mediate Adolescent Social Media Use and Implications for School Nurses
Exploring Parents' Intentions to Monitor and Mediate Adolescent Social Media Use and Implications for School Nurses
Exploring the role of parents and peers in young adolescents' risk taking on social networking sites
Exploring the role of parents and peers in young adolescents' risk taking on social networking sites
Exploring the role of parents and peers in young adolescents' risk taking on social networking sites
Exploring the social media networks of primary school children
Facebook Use and Texting Among African American and Hispanic Teenagers An Implication for Academic Performance
Factors associated with younger adolescents' exposure to online alcohol advertising
Factors Contributing to Delay in Driving Licensure Among U.S. High School Students and Young Adults
Family and social networks: controversial binomial
Family and social networks: controversial binomial
Family and social networks: controversial binomial
Family and social networks: controversial binomial
Family and social networks: controversial binomial
Fancying the New Rich and Famous? Explicating the Roles of Influencer Content, Credibility, and Parental Mediation in Adolescents' Parasocial Relationship, Materialism, and Purchase Intentions.
Fancying the New Rich and Famous? Explicating the Roles of Influencer Content, Credibility, and Parental Mediation in Adolescents' Parasocial Relationship, Materialism, and Purchase Intentions.
Fancying the New Rich and Famous? Explicating the Roles of Influencer Content, Credibility, and Parental Mediation in Adolescents' Parasocial Relationship, Materialism, and Purchase Intentions.
Fight or Flight? Curvilinear Relations between Previous Cyberbullying Victimization Experiences and Continuous Use of Social Media: Social Media Rumination and Distress as Chain Mediators
Flow Experience Is a Key Factor in the Likelihood of Adolescents' Problematic TikTok Use: The Moderating Role of Active Parental Mediation.
Friends' Alcohol-Related Social Networking Site Activity Predicts Escalations in Adolescent Drinking: Mediation by Peer Norms
Gambling in children and adolescents
Gender Differences in Smartphone Addiction Behaviors Associated With Parent-Child Bonding, Parent-Child Communication, and Parental Mediation Among Korean Elementary School Students.
Getting a High-Speed Family Connection: Associations Between Family Media Use and Family Connection
Growing up with Google: How children's understanding and use of internet-based devices relates to cognitive development
Guiding young children's internet use at home: Problems that parents experience in their parental mediation and the need for parenting support
How a Digital Intervention in Schools Contributed to Students' Social and Emotional Skills, and Impacted Writing
How do children in Castilla y León use their mobile phones?
Impact of Family Communication on Spanish Adolescents' Dysfunctional Behaviour on Social Networks
Impact of Family Communication on Spanish Adolescents' Dysfunctional Behaviour on Social Networks
Impact of Family Communication on Spanish Adolescents' Dysfunctional Behaviour on Social Networks
Impact of ICT and social networks on students: An analysis of gender-based attitudinal profiles
Impact of social networks and internet in adolescence: strengths and weaknesses
Improved Energy Based Multi-Sensor Object Detection in Wireless Sensor Networks
Improved Energy Based Multi-Sensor Object Detection in Wireless Sensor Networks
Improved Energy Based Multi-Sensor Object Detection in Wireless Sensor Networks
Individual, family, and community predictors of cyber-aggression among adolescents
Inequalities and participation in the digital society: online experiences of girls, boys and adolescents in Brazil and Chile
Influence of technological stress and parental mediation on study time and evaluations of adolescents
Influence of technological stress and parental mediation on study time and evaluations of adolescents
Influences of narcissism and parental mediation on adolescents' textual and visual personal information disclosure in Facebook
Influences of narcissism and parental mediation on adolescents' textual and visual personal information disclosure in Facebook
Influences of narcissism and parental mediation on adolescents' textual and visual personal information disclosure in Facebook
Integrating Interpersonal Communication into the Influence of Presumed Media Influence Model: Understanding Intentions to Censor and Correct COVID-19 Misinformation on Social Media
Interactive effects of cumulative social-environmental risk and trait mindfulness on different types of adolescent mobile phone addiction
Internet Abuse and teenagers: Gratifications, Family Supervision, and Responsible Use. Educational and family implications
Internet Abuse and teenagers: Gratifications, Family Supervision, and Responsible Use. Educational and family implications
Internet Abuse and teenagers: Gratifications, Family Supervision, and Responsible Use. Educational and family implications
Internet and social networks use habits of adolescents between ages of 10-19 in the Kyrgyz Republic
Internet use and adolescent drinking: Does it matter what young people do online?
Internet use and online safety in adults with Williams syndrome
Internet Use Associated Body-Surveillance Among Female Adolescents: Assessing the Role of Peer Networks
Interventions for Preventing E-Cigarette Use Among Children and Youth: A Systematic Review.
Interventions for Preventing E-Cigarette Use Among Children and Youth: A Systematic Review.
Intimate surveillance: normalizing parental monitoring and mediation of infants online
Investigating longitudinal and bidirectional relationships between parental factors and time spent on social media during early adolescence
Investigating the Longitudinal Relationships Between Active Parental and Peer Mediation and Adolescents' Social Media Literacy on the Positivity Bias
IPTV parental control: A collaborative model for the Social Web
Is Parental Mediation Negatively Associated With Problematic Media Use Among Children and Adolescents? A Systematic Review and Meta-Analysis
Is Parental Mediation Negatively Associated With Problematic Media Use Among Children and Adolescents? A Systematic Review and Meta-Analysis
Is Parental Mediation Negatively Associated With Problematic Media Use Among Children and Adolescents? A Systematic Review and Meta-Analysis
Is Technology-Mediated Parental Monitoring Related to Adolescent Substance Use?
Is Technology-Mediated Parental Monitoring Related to Adolescent Substance Use?
Is Technology-Mediated Parental Monitoring Related to Adolescent Substance Use?
Is There a Relationship Between Youth Bullying and Internet Addiction? An Integrative Review
Is There a Relationship Between Youth Bullying and Internet Addiction? An Integrative Review
It's the Content That Counts: Longitudinal Associations between Social Media Use, Parental Monitoring, and Alcohol Use in an Australian Sample of Adolescents Aged 13 to 16 Years.
Level Up! Refreshing Parental Mediation Theory for Our Digital Media Landscape
Level Up! Refreshing Parental Mediation Theory for Our Digital Media Landscape
Level Up! Refreshing Parental Mediation Theory for Our Digital Media Landscape
Longitudinal associations among peer pressure, moral disengagement and cyberbullying perpetration in adolescents
Longitudinal Social Network Analysis of Peer, Family, and School Contextual Influences on Adolescent Drinking Frequency
Longitudinal trajectories of marijuana use from adolescence to young adulthood
Longitudinal trajectories of marijuana use from adolescence to young adulthood
Longitudinal trajectories of marijuana use from adolescence to young adulthood
Managing Positive and Negative Media Effects Among Adolescents: Parental Mediation Matters-But not Always
Managing Positive and Negative Media Effects Among Adolescents: Parental Mediation Matters-But not Always
Managing Positive and Negative Media Effects Among Adolescents: Parental Mediation Matters-But not Always
Media exposure and parental mediation on fast-food consumption among children in metropolitan and suburban Indonesia.
Media Literacy in Family Stages. Diagnosis, Requirements and Training Proposal
Media Literacy in Family Stages. Diagnosis, Requirements and Training Proposal
Media Literacy in Family Stages. Diagnosis, Requirements and Training Proposal
Media use among adolescents with autism spectrum disorder
Mediating social media use: Connecting parents' mediation strategies and social media literacy
Mediating social media use: Connecting parents' mediation strategies and social media literacy
Middle School Student Perception of Technology Use and Digital Citizenship Practices
Middle School Student Perception of Technology Use and Digital Citizenship Practices
Middle School Student Perception of Technology Use and Digital Citizenship Practices
Mixed Messages: Inconsistent Parental Mediation Indirectly Predicts Teens' Online Relational Aggression
Mixed Messages: Inconsistent Parental Mediation Indirectly Predicts Teens' Online Relational Aggression
Mixed Messages: Inconsistent Parental Mediation Indirectly Predicts Teens' Online Relational Aggression
Mixed Messages: Inconsistent Parental Mediation Indirectly Predicts Teens' Online Relational Aggression
Mixed Messages: Inconsistent Parental Mediation Indirectly Predicts Teens' Online Relational Aggression
Monitoring by Parents and Hypothesized Male-Female Differences in Evidence from a Nationally Representative Cohort Re-sampled from Age 12 to 17 Years: An Exploratory Study Using a "Mutoscope" Approach.
MONITORING, MEDIATING, AND MODELING: PARENTAL INFLUENCE ON ADOLESCENT COMPUTER AND INTERNET USE IN THE UNITED STATES
My space, my body, my sexual subjectivity: social media, sexual practice and parental control among teenage girls in urban Chiang Mai
My space, my body, my sexual subjectivity: social media, sexual practice and parental control among teenage girls in urban Chiang Mai
My space, my body, my sexual subjectivity: social media, sexual practice and parental control among teenage girls in urban Chiang Mai
Networked technologies as emotional resources? Exploring emerging emotional cultures on social network sites such as Facebook and Hi5: a trans-cultural study
New strategies of parental mediation in the use of social networks by adolescents
New strategies of parental mediation in the use of social networks by adolescents
PARENT AND SCHOOL MEDIATION: USE OF TECHNOLOGY TO ENHANCE SCHOOL PERFORMANCE
Parent-Adolescent Discrepancies in Adolescent Recreational Screen Time Reporting During the Coronavirus Disease 2019 Pandemic
Parent-Adolescent Discrepancies in Adolescent Recreational Screen Time Reporting During the Coronavirus Disease 2019 Pandemic
Parent-Adolescent Discrepancies in Adolescent Recreational Screen Time Reporting During the Coronavirus Disease 2019 Pandemic
Parental Attitudes on Social Media Monitoring for Youth: Cross-Sectional Survey Study
Parental Attitudes on Social Media Monitoring for Youth: Cross-Sectional Survey Study
Parental Attitudes on Social Media Monitoring for Youth: Cross-Sectional Survey Study
Parental control and adolescent delinquency based on parallel process latent growth curve modeling
Parental control and adolescent delinquency based on parallel process latent growth curve modeling
Parental control and adolescent delinquency based on parallel process latent growth curve modeling
Parental control and adolescent delinquency based on parallel process latent growth curve modeling
Parental Control of the Time Preadolescents Spend on Social Media: Links with Preadolescents' Social Media Appearance Comparisons and Mental Health
Parental Controls: Safer Internet Solutions or New Pitfalls?
Parental Controls: Safer Internet Solutions or New Pitfalls?
Parental Controls: Safer Internet Solutions or New Pitfalls?
Parental Digital Mediation According to the Age of Minors: From Restraint and Control to Active Mediation
Parental Digital Mediation According to the Age of Minors: From Restraint and Control to Active Mediation
Parental Digital Mediation According to the Age of Minors: From Restraint and Control to Active Mediation
Parental education in media literacy, social media, and internet safety for children in Bosnia and Herzegovina
Parental guardianship and online sexual grooming of teenagers: A honeypot experiment
Parental guardianship and online sexual grooming of teenagers: A honeypot experiment
Parental guardianship and online sexual grooming of teenagers: A honeypot experiment
Parental mediation and digital skills of adolescents in the Community of Madrid: skills and performance
Parental mediation and digital skills of adolescents in the Community of Madrid: skills and performance
Parental mediation and digital skills of adolescents in the Community of Madrid: skills and performance
Parental mediation and digital skills of adolescents in the Community of Madrid: skills and performance
Parental mediation and preferences for regulation regarding children's digital media use: role of protection motivation and theory of planned behaviour
Parental mediation and preferences for regulation regarding children's digital media use: role of protection motivation and theory of planned behaviour
Parental mediation and preferences for regulation regarding children's digital media use: role of protection motivation and theory of planned behaviour
Parental Mediation in the Digital Era: Increasing Children's Critical Thinking May Help Decrease Positive Attitudes toward Alcohol
Parental Mediation in the Digital Era: Increasing Children's Critical Thinking May Help Decrease Positive Attitudes toward Alcohol
Parental Mediation in the Digital Era: Increasing Children's Critical Thinking May Help Decrease Positive Attitudes toward Alcohol
Parental Mediation in the Digital Era: Increasing Children's Critical Thinking May Help Decrease Positive Attitudes toward Alcohol
Parental Mediation Moderates the Association Between Social Media Exposure and Tobacco and Alcohol Use: Differences Between Elementary and Middle School Students.
Parental Mediation Moderates the Association Between Social Media Exposure and Tobacco and Alcohol Use: Differences Between Elementary and Middle School Students.
Parental Mediation Moderates the Association Between Social Media Exposure and Tobacco and Alcohol Use: Differences Between Elementary and Middle School Students.
Parental mediation of adolescent media use and demographic factors as predictors of Kenyan high school students exposure to sexual content in television
Parental monitoring of adolescent social media use: relations with adolescent mental health and self-perception
Parental monitoring of adolescent social media use: relations with adolescent mental health and self-perception
Parental monitoring of adolescent social media use: relations with adolescent mental health and self-perception
Parental Monitoring of Computer Use and Its Association with Drug Use among Students in Southern Brazil
Parental perceptions of gender differences in child technology use and cyberbullying
Parental perceptions of gender differences in child technology use and cyberbullying
Parental perceptions of gender differences in child technology use and cyberbullying
Parental perceptions of school-based influenza immunisation in Ontario, Canada: A qualitative study
Parental perceptions of school-based influenza immunisation in Ontario, Canada: A qualitative study
Parental role in creation and preservation of digital identity of children
Parental role in creation and preservation of digital identity of children
Parental role in creation and preservation of digital identity of children
Parental supervision and victims of cyberbullying: Influence of the use of social networks and online extimacy
Parental supervision and victims of cyberbullying: Influence of the use of social networks and online extimacy
Parental supervision and victims of cyberbullying: Influence of the use of social networks and online extimacy
Parental supervision and victims of cyberbullying: Influence of the use of social networks and online extimacy
Parental supervision and victims of cyberbullying: Influence of the use of social networks and online extimacy
Parent-Child Communication about Internet Use and Acceptance of Parental Authority
Parent-Child Connections on Social Networking Sites and Cyberbullying
Parenting and digital media
Parenting and digital media
Parenting and digital media
Parenting and digital media
Parenting the TikTok algorithm: An algorithm awareness as process approach to online risks and opportunities
Parenting the TikTok algorithm: An algorithm awareness as process approach to online risks and opportunities
Parenting the TikTok algorithm: An algorithm awareness as process approach to online risks and opportunities
Parents' and Youths' Solicitation and Disclosure of Information in Today's Digital Age
Parents' and Youths' Solicitation and Disclosure of Information in Today's Digital Age
Parents' and Youths' Solicitation and Disclosure of Information in Today's Digital Age
Parents' Concerns Over Internet Use, Their Engagement in Interaction Restrictions, and Adolescents' Behavior on Social Networking Sites
Parents' Concerns Over Internet Use, Their Engagement in Interaction Restrictions, and Adolescents' Behavior on Social Networking Sites
Parents' Concerns Over Internet Use, Their Engagement in Interaction Restrictions, and Adolescents' Behavior on Social Networking Sites
Parents' literacy on mobile advertising aimed at children: a cross-cultural approach
Parents' literacy on mobile advertising aimed at children: a cross-cultural approach
Parents' literacy on mobile advertising aimed at children: a cross-cultural approach
Parents' responses to cyberbullying effects: How third-person perception influences support for legislation and parental mediation strategies
Parents' Role in Adolescents' Personal Photo Sharing: A Moderated Mediation Model Incorporating Privacy Concern and Network Size
Parents' Role in Adolescents' Personal Photo Sharing: A Moderated Mediation Model Incorporating Privacy Concern and Network Size
Parents' Role in Adolescents' Personal Photo Sharing: A Moderated Mediation Model Incorporating Privacy Concern and Network Size
Parents vs peers' influence on teenagers' Internet addiction and risky online activities
Parents’ literacy on mobile advertising aimed at children: a cross - cultural approach
Parents’ Responses to Child-Targeted Influencer Advertising: An Investigation Using the Persuasion Knowledge Model
Pathways to delinquency and substance use among African American youth: Does future orientation mediate the effects of peer norms and parental monitoring?
Pathways to Youth Political Participation: Media Literacy, Parental Intervention, and Cognitive Mediation
Pathways to Youth Political Participation: Media Literacy, Parental Intervention, and Cognitive Mediation
Pathways to Youth Political Participation: Media Literacy, Parental Intervention, and Cognitive Mediation
Pathways to Youth Political Participation: Media Literacy, Parental Intervention, and Cognitive Mediation
Pattern of mobile phone and internet use among 11-15-years-old
Patterns of use, parental control and access to information for adolescents in the network
Perceptions of and Exposure to Games of Chance, Gambling, and Video Gaming: Self-Reports of Preadolescents and Parents
Perceptions of and Exposure to Games of Chance, Gambling, and Video Gaming: Self-Reports of Preadolescents and Parents
Physical activity and use of social media, in high school students. Differences by sex and school grade
Physical activity and use of social media, in high school students. Differences by sex and school grade
Physical activity and use of social media, in high school students. Differences by sex and school grade
Physical activity and use of social media, in high school students. Differences by sex and school grade
Physical activity and use of social media, in high school students. Differences by sex and school grade
Positive family relationships in a digital age: Hearing the voice of young people
Predicting Engagement in Electronic Surveillance in Romantic Relationships
Predicting Engagement in Electronic Surveillance in Romantic Relationships
Predicting Engagement in Electronic Surveillance in Romantic Relationships
Predictive factors of cyberbullying perpetration amongst spanish adolescents
Predictors and the distal outcome of general Internet use: The identification of children's developmental trajectories
Preliminary results from a family-based HIV prevention intervention for South African youth
Prevalence and correlates of social smoking in young adults: Comparisons of behavioral and self-identified definitions
Prevalence and correlates of social smoking in young adults: Comparisons of behavioral and self-identified definitions
Prevalence and factors associated with active cybersexuality among teenagers between 15 and 17 years old: a cross sectional study in Normandy, France
Prevalence of cyberbullying and predictors of cyberbullying perpetration among Korean adolescents
Prevalence of Internet Addiction and Associated Factors Among Students in an Ethiopian University: A Cross-Sectional Study
Prevalence of Internet Addiction and Associated Factors Among Students in an Ethiopian University: A Cross-Sectional Study
Prevalence of Internet Addiction and Associated Factors Among Students in an Ethiopian University: A Cross-Sectional Study
Prevalence of Internet Addiction and Associated Factors Among Students in an Ethiopian University: A Cross-Sectional Study
Preventing Cyberbullying on Social Networks with Spanish Parental Control NLP System
Prevention of “dangerous games” on the Internet: the experience of the DimiCuida Institute line of action in digital environments
Privacy behavior profiles of underage Facebook users
Privacy behavior profiles of underage Facebook users
Privacy behavior profiles of underage Facebook users
Problem Gambling in Early Adulthood: a Population-Based Study
Problematic social media use and health among adolescents
Problematic social media use and health among adolescents
Problematic social media use and health among adolescents
Problematic social media use and health among adolescents
Profiles of internet use and health in adolescence: A person-oriented approach
Protective effects of parental monitoring of children's media use a prospective study
Protective effects of parental monitoring of children's media use a prospective study
Protective effects of parental monitoring of children's media use a prospective study
PSYCHOSOCIAL CORRELATES OF EMOTIONAL EATING
Public Understanding of Adolescents’ Risks on Facebook in Taiwan
Questioning the Dimensions of Digital Surveillance and Parental Supervision: YouTube Challenges and Video Recommendation System
Questioning the Dimensions of Digital Surveillance and Parental Supervision: YouTube Challenges and Video Recommendation System
Questioning the Dimensions of Digital Surveillance and Parental Supervision: YouTube Challenges and Video Recommendation System
Real and Virtual Space of Life Activities of Ukrainian Adolescents in War Conditions
Real and Virtual Space of Life Activities of Ukrainian Adolescents in War Conditions
Recognizing children's rights in relation to digital technologies: challenges of voice and evidence, principle and practice
Recognizing children's rights in relation to digital technologies: challenges of voice and evidence, principle and practice
Recognizing children's rights in relation to digital technologies: challenges of voice and evidence, principle and practice
Reducing Harm From Media: A Meta-Analysis of Parental Mediation
Reducing Harm From Media: A Meta-Analysis of Parental Mediation
Reducing Harm From Media: A Meta-Analysis of Parental Mediation
Relational and Spiritual Coping Among Emerging and Young Adult Cancer Survivors
Relationships between parent-child social media interactions and health behaviors
Reluctant to Share: How Third Person Perceptions of Fake News Discourage News Readers From Sharing "Real News" on Social Media
Rethinking Urban Female Adolescents' Safety Net: The Role of Family, Peers, and Sexual Partners in Social Support
Risk Behaviors among Youths in a Two-Aspect Approach: Using Psychoactive Substances and Problematic Using of Internet
Risk factors associated with cybervictimization in adolescence
Risk or fun? Adolescent attitude towards sexting and parental practices
Risky social networking practices among "underage" users: Lessons for evidence-based policy
Risky social networking practices among "underage" users: Lessons for evidence-based policy
Risky social networking practices among "underage" users: Lessons for evidence-based policy
Risky social networking practices among "underage" users: Lessons for evidence-based policy
Roadblocks and resistance: Digital mediation as a process of calibration among U.S. parents of adolescents
Rules, role models or overall climate at home? Relative associations of different family aspects with adolescents' problematic social media use
Rules, role models or overall climate at home? Relative associations of different family aspects with adolescents' problematic social media use
Rules, role models or overall climate at home? Relative associations of different family aspects with adolescents' problematic social media use
Rules, role models or overall climate at home? Relative associations of different family aspects with adolescents' problematic social media use
Screening of Problematic Internet Use among Spanish Adolescents: Prevalence and Related Variables
Sex differences in cyberbullying behavior and victimization and perceived parental control before and during the COVID-19 pandemic
Sex differences in the association between parental monitoring and substance use initiation among adolescents
Sexting in adolescence: The use of technology and parental supervision
SEXUAL HARASSMENT BY CHILDREN IN THE ACEH PROVINCE: A CASE STUDY ON THE JINAYAT BYLAW
Sexual risk behaviors and influencing factors among Muslim adolescents on southern border of Thailand
Sharenting, parental mediation and privacy among Spanish children
Sharenting, parental mediation and privacy among Spanish children
Sharenting, parental mediation and privacy among Spanish children
SMARTPHONE ADDICTION AND APPLICATION USAGE IN KOREAN ADOLESCENTS: EFFECTS OF MEDIATION STRATEGIES
Social Differences in Leisure Boredom and its Consequences for Life Satisfaction Among Young People
Social implications of children's smartphone addiction: The role of support networks and social engagement
Social Mechanisms in Epidemiological Publications on Small-Area Health Inequalities-A Scoping Review
Social media and adolescent psychosocial development: a systematic review
Social media and cyberbullying in eating disorders
Social Media and Fear of Missing Out in Adolescents: The Role of Family Characteristics
Social media and sexual behavior among adolescents: Is there a link?
Social media literacy & adolescent social online behavior in Germany
Social Media Use and its Association with Sexual Risk and Parental Monitoring among a Primarily Hispanic Adolescent Population
Social Media Use and its Association with Sexual Risk and Parental Monitoring among a Primarily Hispanic Adolescent Population
Social Media Use and its Association with Sexual Risk and Parental Monitoring among a Primarily Hispanic Adolescent Population
Social media use and monitoring for adolescents with depression and implications for the COVID-19 pandemic: Qualitative study of parent and child perspectives
Social media, parenting, and well-being
Social media, parenting, and well-being
Social media, parenting, and well-being
Social media, parenting, and well-being
Social media, parenting, and well-being
Socioeconomic status and social networking site addiction among children and adolescents: Examining the roles of parents' active mediation and ICT attitudes
Sources of support and mediation online for 9–12-year-old children
Spanish Minors' Perception of their Parents' Role in their Use of Social Media Networks
Teachers’ perceptions on online behaviour of students with intellectual disability, risk mediation and training
Teen online information disclosure: Empirical testing of a protection motivation and social capital model
TEENS AND THE INTERNET: MEDIATION BETWEEN RISKS AND OPPORTUNITIES
Teens' privacy management on video-sharing social media: the roles of perceived privacy risk and parental mediation
Teens' responses to Facebook newsfeed advertising: The effects of cognitive appraisal and social influence on privacy concerns and coping strategies
Thai teens' privacy-related practices on Facebook
Thai teens' privacy-related practices on Facebook
Thai teens' privacy-related practices on Facebook
Thai teens' privacy-related practices on Facebook
Thai teens' privacy-related practices on Facebook
The boundaries between: Parental involvement in a teen's online world
The effect of coronavirus disease 2019 on anxiety levels of children with cystic fibrosis and healthy peers
The eSelf: From the hypotrophy of the representation of the body to the hypertrophy of the image of the self
The Family Context in Cybervictimization: A Systematic Review and Meta-Analysis
The impact of parental active mediation on adolescent mobile phone dependency: A moderated mediation model
The Impact of Social Media Use and Gaming on Initiation of Smokeless Tobacco Use Among Rural Male Youth
The impact on family functioning of social media use by depressed adolescents: A qualitative analysis of the family options study
The implications of the use of mobile devices in the teaching learning process in 5th and 6th grade students
The increased trend of non-drinking alcohol among adolescents: What role do internet activities have?
The interaction and digital coexistence of students in social networks
The Interactive Effects of Parental Mediation Strategies in Preventing Cyberbullying on Social Media
The Mediating Role of Parenting Style in the Relationship between Parents' Openness to Different Ways of Thinking and Child Anxiety
The Practice of Downloading copyrighted files among adolescents in Poland: Correlations between piracy and other risky and protective behaviours online and offline
The Prevalence Of Unhealthy Snacking Behaviour And Its Association With Individual And Environmental Factors Among College Students In Kuching, Sarawak
The Protective Effects of Parental Monitoring and Internet Restriction on Adolescents’ Risk of Online Harassment
The Protective Effects of Parental Monitoring and Internet Restriction on Adolescents’ Risk of Online Harassment
The Protective Effects of Parental Monitoring and Internet Restriction on Adolescents’ Risk of Online Harassment
The role of parental mediation in the relationship between adolescents' use of social media and family relationships in Saudi Arabia
The Role of Parents in Problematic Internet Use among US Adolescents
The Role of Parents in Problematic Internet Use among US Adolescents
The Role of Parents in Problematic Internet Use among US Adolescents
The Role of Sociocultural Context in Cyberbullying in Israeli Society: Comparing Arab and Jewish Parents' Perceived Knowledge of Their Adolescent Children's Involvement in Cyberbullying.
The Seven Stages of Man: The Role of Developmental Stage on Medication Adherence in Respiratory Diseases
The Social Context of Early Adolescents in the Global Early Adolescent Study
The Sustainable Effect of Artificial Intelligence and Parental Control on Children's Behavior While Using Smart Devices' Apps: The Case of Saudi Arabia
THE USE OF COMPUTERS, SOCIAL NETWORKS AND NEW TECHNOLOGIES BY ADOLESCENTS AND YOUNG ADULTS: AN ANALYSIS FROM THEIR PERSPECTIVE
The use of mobile devices by 5th and 6th graders: parental supervision and risks
The use of social networks in young people and the danger that these entail
Theoretical perspectives of parental influence on adolescent cyber behaviour: A bi-national Instagram-based study
Time spent on social media and alcohol use among adolescents: A longitudinal study
Time spent on social media and alcohol use among adolescents: A longitudinal study
Time spent on social media and alcohol use among adolescents: A longitudinal study
Time spent on social media and alcohol use among adolescents: A longitudinal study
Toward an Understanding of Parental Views and Actions on Social Media Influencers Targeted at Adolescents: The Roles of Parents' Social Media Use and Empowerment.
TOWARDS AN EVIDENCE-BASED EDUCATIONAL GUIDANCE: APPLIED TO A STUDY ON ADOLESCENTS AND NETWORKS
TOWARDS AN EVIDENCE-BASED EDUCATIONAL GUIDANCE: APPLIED TO A STUDY ON ADOLESCENTS AND NETWORKS
TOWARDS AN EVIDENCE-BASED EDUCATIONAL GUIDANCE: APPLIED TO A STUDY ON ADOLESCENTS AND NETWORKS
Underage Use of Social Network Sites: It's about Friends
Underage Use of Social Network Sites: It's about Friends
Underage Use of Social Network Sites: It's about Friends
Underage Use of Social Network Sites: It's about Friends
Underage Use of Social Network Sites: It's about Friends
Understanding Factors Associated with Singaporean Adolescents' Intention to Adopt Privacy Protection Behavior Using an Extended Theory of Planned Behavior
Understanding the correlates of face-to-face and cyberbullying victimization among u.s. Adolescents: A social-ecological analysis
Understanding the relationship between cyber-victimisation and cyber-bullying on Social Network Sites: The role of moderating factors
Understanding the relationship between cyber-victimisation and cyber-bullying on Social Network Sites: The role of moderating factors
Understanding the relationship between cyber-victimisation and cyber-bullying on Social Network Sites: The role of moderating factors
Unpacking Associations between Mood Symptoms and Screen Time in Preadolescents: a Network Analysis
Utility of Parental Mediation Model on Youth's Problematic Online Gaming
Utility of Parental Mediation Model on Youth's Problematic Online Gaming
Utility of Parental Mediation Model on Youth's Problematic Online Gaming
Utilizing a Life Course Approach to Examine HIV Risk for Black Adolescent Girls and Young Adult Women in the United States: A Systematic Review of Recent Literature.
Utilizing a Life Course Approach to Examine HIV Risk for Black Adolescent Girls and Young Adult Women in the United States: A Systematic Review of Recent Literature.
Utilizing a Life Course Approach to Examine HIV Risk for Black Adolescent Girls and Young Adult Women in the United States: A Systematic Review of Recent Literature.
Utilizing a Life Course Approach to Examine HIV Risk for Black Adolescent Girls and Young Adult Women in the United States: A Systematic Review of Recent Literature.
Voluntary Age Regression Entering "Headspace" in a Child With Post-traumatic Stress Disorder
Voluntary Age Regression Entering "Headspace" in a Child With Post-traumatic Stress Disorder
What are young people doing on Internet? Use of ICT, parental supervision strategies and exposure to risks
What are young people doing on Internet? Use of ICT, parental supervision strategies and exposure to risks
What are young people doing on Internet? Use of ICT, parental supervision strategies and exposure to risks
What are young people doing on Internet? Use of ICT, parental supervision strategies and exposure to risks
What do parents know about children's risky online experiences? The role of parental mediation strategies
What do parents know about children's risky online experiences? The role of parental mediation strategies
What Influences Chinese Adolescents' Choice Intention between Playing Online Games and Learning? Application of Theory of Planned Behavior with Subjective Norm Manipulated as Peer Support and Parental Monitoring
What Influences Chinese Adolescents' Choice Intention between Playing Online Games and Learning? Application of Theory of Planned Behavior with Subjective Norm Manipulated as Peer Support and Parental Monitoring
What Influences Chinese Adolescents' Choice Intention between Playing Online Games and Learning? Application of Theory of Planned Behavior with Subjective Norm Manipulated as Peer Support and Parental Monitoring
Who cares? Practical ethics and the problem of underage users on social networking sites
Who cares? Practical ethics and the problem of underage users on social networking sites
Who cares? Practical ethics and the problem of underage users on social networking sites
Who cares? Practical ethics and the problem of underage users on social networking sites
Why Do Young People Avoid Photo Tagging? A New Service Avoidance Scale
Why Do Young People Avoid Photo Tagging? A New Service Avoidance Scale
Why Do Young People Avoid Photo Tagging? A New Service Avoidance Scale
Young Adolescents and Advertising on Social Network Games: A Structural Equation Model of Perceived Parental Media Mediation, Advertising Literacy, and Behavioral Intention
Young Adolescents and Advertising on Social Network Games: A Structural Equation Model of Perceived Parental Media Mediation, Advertising Literacy, and Behavioral Intention
Young Adolescents and Advertising on Social Network Games: A Structural Equation Model of Perceived Parental Media Mediation, Advertising Literacy, and Behavioral Intention
Young adults’ sexual health in the digital age: Perspectives of care providers
Young adults’ sexual health in the digital age: Perspectives of care providers
Young adults’ sexual health in the digital age: Perspectives of care providers
Young people’s WeChat use that heightens online grooming vulnerability
Young people’s WeChat use that heightens online grooming vulnerability
Young people’s WeChat use that heightens online grooming vulnerability
Young users' social media addiction: causes, consequences and preventions
Young users' social media addiction: causes, consequences and preventions
Young users' social media addiction: causes, consequences and preventions
Youth Exposure to Hate in the Online Space: An Exploratory Analysis
Youth Exposure to Hate in the Online Space: An Exploratory Analysis
Youth Exposure to Hate in the Online Space: An Exploratory Analysis
Youth Exposure to Hate in the Online Space: An Exploratory Analysis
YouTube™ quality as a source for parent education about the oral hygiene of children
YouTube™ quality as a source for parent education about the oral hygiene of children
YouTube™ quality as a source for parent education about the oral hygiene of children
