# Supplementary material for: Parental mediation and the use of social networks: A systematic review
Source: PLoS One. 2025 Feb 3;20(2):e0312011. doi: 10.1371/journal.pone.0312011 (PMC11790132; doi:10.1371/journal.pone.0312011)
Supplement: S2 File — (XLSX) [file pone.0312011.s004.xlsx]

## Sheet: Global sin duplicados
Title of the article	Eligibility criteria
	Variables of interest do not appear	Language	Methodology	Age out of range	The variables of interest are not related.	Fulfills all criteria
"Are They Going to Play Nicely?" Parents' Evaluations of Young Children's Play Dates			X
"Just Be Careful, Since Social Media Is Really Not as Safe as It's Being Portrayed": Adolescent Views on Adult Support for Safer Social Media Use			X
"Let's Talk About Stealing Sh*t": Online Socialization and Its Potential to Influence Offline Offending	X
"Media Time = Family Time": Positive Media Use in Families With Adolescents	X
"Strike at the Root": Co-designing Real-Time Social Media Interventions for Adolescent Online Risk Prevention	X
"The world we live in now": A qualitative investigation into parents', teachers', and children's perceptions of social networking site use			X
"When I first saw a condom, I was frightened": A qualitative study of sexual behavior, love and life of young cross-border migrants in urban Chiang Mai, Thailand.			X
"Youth-focused" versus "whole-family" screen rules: Associations with social media difficulties and moderation by impulsivity	X
[Epidemiology of Internet Use by an Adolescent Population and its Relation with Sleep Habits].		X
[Excessive Use Patterns and Internet Use Disorders: Effects on Psychosocial and Cognitive Development in Adolescence].		X
“Children Are Not Children Anymore; They Are a Lost Generation”: Adverse Physical and Mental Health Consequences on Syrian Refugee Children	X
A bifactor model of US Parents' attitudes regarding mediation for the digital age	X
A Digital Literacy Workshop Training Model for Child Parenting in a Fourth Industrial Era			X
A DYADIC APPROACH TO ADOLESCENTS' RISKY ONLINE BEHAVIORS	X
A Dynamic Model of Adolescent Friendship Networks, Parental Influences, and Smoking	X
A longitudinal investigation of sleep and technology use in early adolescence: does parental control of technology use protect adolescent sleep?	X
A Paradox Theory of Social Media Consumption and Child Well-Being	X
A Place for Technology in Parent Education: An Exploratory Study of Parent Perceptions			X
A qualitative study of young peoples' thoughts and attitudes to follow a more plant-based diet	X
A quantitative analysis of factors related to Taiwan teenagers' smartphone addiction tendency using a random sample of parent-child dyads	X
A Study of Family Process Factors of Social Anxiety on the Internet Based on Big Data-Take Guangxi University Students as an Example	X
A study of the relationship between parental mediation and adolescents' digital skills, online risks and online opportunities	X
A survey on tag recommendation techniques using text mining	X
A Systematic Review of Immersive Social Media Activities and Risk Factors for Sexual Boundary Violations among Adolescents			X
Adolescent Enrollment in Psychosocial Care: Do Parents Make a Difference?	X
Adolescent problematic internet use and parental mediation: A Bangladeshi structured interview study					X
Adolescents' comments in social media: Why do adolescents receive negative feedback and who is most at risk?					X
Adolescents' Exposure to Online Risks: Gender Disparities and Vulnerabilities Related to Online Behaviors				X
Adolescents' physical activity and sedentary behaviour in Indonesia during the COVID-19 pandemic: a qualitative study of mothers' perspectives			X
Adolescents' privacy concerns and information disclosure online: The role of parents and the Internet					X
Alcohol Use among Adolescent youth: The role of friendship networks and family factors in multiple school studies	X
An assessment of internet addiction among pre-university students				X
An Exploratory Study of Adolescents' Social Media Sharing of Marijuana-Related Content.	X
Antecedents and consequences of social media fatigue						X
Are adolescent religious attendance/spirituality associated with family characteristics?	X
Association between age of first exposure and heavy internet use in a representative sample of 317,443 adolescents from 52 countries	X
Association between problematic internet use, socio-demographic variables and obesity among European adolescents	X
Association of Cyberbullying Experiences and Perpetration with Suicidality in Early Adolescence	X
Association of Maltreatment With High-Risk Internet Behaviors and Offline Encounters	X
Associations Between Croatian Adolescents' Use of Sexually Explicit Material and Sexual Behavior: Does Parental Monitoring Play a Role?	X
Associations between parental media mediation and youth attitudes about online privacy in a sample of US adolescents						X
Associations Between Parental Media Monitoring, Media Use, and Internalizing Symptoms During Adolescence				X
Associations between parental monitoring and parents’ social media use and social media perceptions	X
Associations of early social media initiation on digital behaviors and the moderating role of limiting use						X
Attitudes Towards Intergroup Dating Among Brussels Adolescents: The interaction of gender and ethnicity and its determinants	X
Bidirectional effects of Internet-specific parenting practices and compulsive social media and Internet game use						X
Can Parental Monitoring and Peer Management Reduce the Selection or Influence of Delinquent Peers? Testing the Question Using a Dynamic Social Network Approach	X
Capturing parent-child interactions with social media: Comment on Zhang et al. (2015)			X
Causes and Preventive Measures of Aggressive Behaviour among In-school Adolescents in Ilorin Metropolis: Stakeholders' Perception	X
Challenging childhood, challenging children: Children's rights and sexting	X
Changes in the Sexual Double Standard Associated With Sociodevelopmental Factors Among Young Adolescents in Kinshasa					X
Characteristics of Parental Digital Mediation: Predictors, Strategies, and Differences among Children Experiencing Various Parental Mediation Strategies						X
Child online safety and parental intervention: a study of Sri Lankan internet users	X
Child Sexual Abuse Prevention: Parental Discussion, Protective Practices and Attitudes	X
ChildProtect: A parental control application for tracking hostile surfing content	X
Children captured by the screen: The boom of the YouTube social network in children’s television consumption					X
Children’s perception of the parental mediation of the risks of the internet			X
Children's Safety on YouTube: A Systematic Review			X
Coevolution of Adolescent Friendship Networks and Smoking and Drinking Behaviors With Consideration of Parental Influence	X
Cognitive, personality, and social factors associated with adolescents' online personal information disclosure						X
Comparing cyberbullying perpetration on social media between primary and secondary school students						X
Constantly Connected: The Role of Parental Mediation Styles and Self-Regulation in Pre- and Early Adolescents' Problematic Mobile Device Use	X
Correction to the article "Profiles on Adolescent Internet Addiction: A Taxonomy with Latent Profiling Analysis", Published on Acta Med Port 2022 Sep;35(9):644-651.	X
Correlates of parental knowledge about smartphone exposure among young children				X
Cross-national aspects of cyberbullying victimization among 14-17-year-old adolescents across seven European countries	X
Cyber Bullying and the Expected Consequences on the Students' Academic Achievement	X
Cyberbullying and cybervictimization on digital media platforms: the role of demographic variables and parental mediation strategies	X
Cyberbullying research - Alignment to sustainable development and impact of COVID-19: Bibliometrics and science mapping analysis	X
Cyberbullying Victimization through Social Networking Sites and Adjustment Difficulties: The Role of Parental Mediation						X
Cyberbullying: Common Predictors to Cyber-Victimisation and Bystanding.	X
Cyber-harassment victimization of Portuguese adolescents: A lifestyle-routine activities theory approach	X
Deconstructing the Parent-Child Relationship during the COVID-19 Pandemic through Tech-Wise Outlets Such as the Internet and Media Consumption	X
Detecting aggressiveness in tweets: A hybrid model for detecting cyberbullying in the Spanish language	X
Determinants of eating behaviour in university students: A qualitative study using focus group discussions			X
Determinants of physical activity and sedentary behaviour in university students: A qualitative study using focus group discussions			X
Developing digital resilience: An educational intervention improves elementary students' response to digital challenges	X
Developing scales to measure parental mediation of young children's internet use				X
Development and validation of a parental social media mediation scale across child and parent samples					X
Differences in Social Media Monitoring Practices Based on Child and Parent Gender					X
Digital environments, connectivity and education: Time perception and management in the construction of young people's digital identity			X
Digital parenting divides: The role of parental capital and digital parenting readiness in parental digital mediation	X
Digital reality in Compulsary Secondary Education: uses, purposes and profiles in social networks	X
Digital Skills and Digital Knowledge as Buffers Against Online Mis/Disinformation? Findings from a Survey Study Among Young People in Europe	X
Digital Technology and Media Use by Adolescents: Latent Class Analysis	X
Disconnection More Problematic for Adolescent Self-Esteem than Heavy Social Media Use: Evidence from Access Inequalities and Restrictive Media Parenting in Rural America						X
Disconnective intimacies through social media: practices of transnational family among overseas Chinese students in Australia			X
Dynamics of Academic Motivation and Orientation towards the Grades of Russian Teenagers in the Period from 1999 to 2020	X
Early adolescents as publics: A national survey of teens with social media accounts, their media use preferences, parental mediation, and perceived Internet literacy						X
Early-onset smoking and vaping of cannabis: Prevalence, correlates and trends in New Zealand 14-15-year-olds	X
E-DARS - Study of depression in adolescents and social networking		X
Effect of Maternal Factors on Problematic Smartphone Use among Elementary School Children						X
Effects of COVID-19 Lockdown on Social Life and Sleep of Indian School Going Teenagers	X
Effects of social media exposure on adolescent sexual attitudes and behavior: A systematic review			X
Emotion Regulation Difficulties Strengthen Relationships Between Perceived Parental Feeding Practices and Emotional Eating: Findings from a Cross-Sectional Study.	X
Examining Two Theoretical Models Predicting American and Dutch Parents' Mediation of Adolescent Social Media Use	X
EXPERIENCES WITH AND RISKS OF INTERNET USE AMONG CHILDREN IN KOSOVO					X
Exploration of Parental Advertising Literacy and Parental Mediation: Influencer Marketing of Media Character Toy and Merchandise			X
Explorative Study on Children’s Internet Usage and Parental Control in India – Using Classification Tree Model Analysis					X
Exploratory Study on Video Game Addiction of College Students in a Pandemic Scenario	X
Exploring children's TikTok cultures in India: Negotiating access, uses, and experiences under restrictive parental mediation			X
Exploring Parents' Intentions to Monitor and Mediate Adolescent Social Media Use and Implications for School Nurses					X
Exploring the role of parents and peers in young adolescents' risk taking on social networking sites						X
Exploring the social media networks of primary school children			X
Facebook Use and Texting Among African American and Hispanic Teenagers An Implication for Academic Performance					X
Factors associated with younger adolescents' exposure to online alcohol advertising					X
Factors Contributing to Delay in Driving Licensure Among U.S. High School Students and Young Adults	X
Family and social networks: controversial binomial	X
Fancying the New Rich and Famous? Explicating the Roles of Influencer Content, Credibility, and Parental Mediation in Adolescents' Parasocial Relationship, Materialism, and Purchase Intentions.	X
Fight or Flight? Curvilinear Relations between Previous Cyberbullying Victimization Experiences and Continuous Use of Social Media: Social Media Rumination and Distress as Chain Mediators	X
Flow Experience Is a Key Factor in the Likelihood of Adolescents' Problematic TikTok Use: The Moderating Role of Active Parental Mediation.				X
Friends' Alcohol-Related Social Networking Site Activity Predicts Escalations in Adolescent Drinking: Mediation by Peer Norms	X
Gambling in children and adolescents	X
Gender Differences in Smartphone Addiction Behaviors Associated With Parent-Child Bonding, Parent-Child Communication, and Parental Mediation Among Korean Elementary School Students.					X
Getting a High-Speed Family Connection: Associations Between Family Media Use and Family Connection	X
Growing up with Google: How children's understanding and use of internet-based devices relates to cognitive development	X
Guiding young children's internet use at home: Problems that parents experience in their parental mediation and the need for parenting support				X
How a Digital Intervention in Schools Contributed to Students' Social and Emotional Skills, and Impacted Writing	X
How do children in Castilla y León use their mobile phones?	X
Impact of Family Communication on Spanish Adolescents' Dysfunctional Behaviour on Social Networks					X
Impact of ICT and social networks on students: An analysis of gender-based attitudinal profiles					X
Impact of social networks and internet in adolescence: strengths and weaknesses			X
Improved Energy Based Multi-Sensor Object Detection in Wireless Sensor Networks	X
Individual, family, and community predictors of cyber-aggression among adolescents						X
Inequalities and participation in the digital society: online experiences of girls, boys and adolescents in Brazil and Chile					X
Influence of technological stress and parental mediation on study time and evaluations of adolescents	X
Influences of narcissism and parental mediation on adolescents' textual and visual personal information disclosure in Facebook						X
Integrating Interpersonal Communication into the Influence of Presumed Media Influence Model: Understanding Intentions to Censor and Correct COVID-19 Misinformation on Social Media	X
Interactive effects of cumulative social-environmental risk and trait mindfulness on different types of adolescent mobile phone addiction	X
Internet Abuse and teenagers: Gratifications, Family Supervision, and Responsible Use. Educational and family implications					X
Internet and social networks use habits of adolescents between ages of 10-19 in the Kyrgyz Republic	X
Internet use and adolescent drinking: Does it matter what young people do online?	X
Internet use and online safety in adults with Williams syndrome	X
Internet Use Associated Body-Surveillance Among Female Adolescents: Assessing the Role of Peer Networks	X
Interventions for Preventing E-Cigarette Use Among Children and Youth: A Systematic Review.	X
Intimate surveillance: normalizing parental monitoring and mediation of infants online			X
Investigating longitudinal and bidirectional relationships between parental factors and time spent on social media during early adolescence						X
Investigating the Longitudinal Relationships Between Active Parental and Peer Mediation and Adolescents' Social Media Literacy on the Positivity Bias					X
IPTV parental control: A collaborative model for the Social Web	X
Is Parental Mediation Negatively Associated With Problematic Media Use Among Children and Adolescents? A Systematic Review and Meta-Analysis			X
Is Technology-Mediated Parental Monitoring Related to Adolescent Substance Use?	X
Is There a Relationship Between Youth Bullying and Internet Addiction? An Integrative Review			X
It's the Content That Counts: Longitudinal Associations between Social Media Use, Parental Monitoring, and Alcohol Use in an Australian Sample of Adolescents Aged 13 to 16 Years.					X
Level Up! Refreshing Parental Mediation Theory for Our Digital Media Landscape	X
Longitudinal associations among peer pressure, moral disengagement and cyberbullying perpetration in adolescents	X
Longitudinal Social Network Analysis of Peer, Family, and School Contextual Influences on Adolescent Drinking Frequency	X
Longitudinal trajectories of marijuana use from adolescence to young adulthood	X
Managing Positive and Negative Media Effects Among Adolescents: Parental Mediation Matters-But not Always	X
Media exposure and parental mediation on fast-food consumption among children in metropolitan and suburban Indonesia.					X
Media Literacy in Family Stages. Diagnosis, Requirements and Training Proposal			X
Media use among adolescents with autism spectrum disorder	X
Mediating social media use: Connecting parents' mediation strategies and social media literacy			X
Middle School Student Perception of Technology Use and Digital Citizenship Practices	X
Mixed Messages: Inconsistent Parental Mediation Indirectly Predicts Teens' Online Relational Aggression						X
Monitoring by Parents and Hypothesized Male-Female Differences in Evidence from a Nationally Representative Cohort Re-sampled from Age 12 to 17 Years: An Exploratory Study Using a "Mutoscope" Approach.	X
MONITORING, MEDIATING, AND MODELING: PARENTAL INFLUENCE ON ADOLESCENT COMPUTER AND INTERNET USE IN THE UNITED STATES						X
My space, my body, my sexual subjectivity: social media, sexual practice and parental control among teenage girls in urban Chiang Mai			X
Networked technologies as emotional resources? Exploring emerging emotional cultures on social network sites such as Facebook and Hi5: a trans-cultural study					X
New strategies of parental mediation in the use of social networks by adolescents			X
PARENT AND SCHOOL MEDIATION: USE OF TECHNOLOGY TO ENHANCE SCHOOL PERFORMANCE	X
Parent-Adolescent Discrepancies in Adolescent Recreational Screen Time Reporting During the Coronavirus Disease 2019 Pandemic	X
Parental Attitudes on Social Media Monitoring for Youth: Cross-Sectional Survey Study					X
Parental control and adolescent delinquency based on parallel process latent growth curve modeling	X
Parental Control of the Time Preadolescents Spend on Social Media: Links with Preadolescents' Social Media Appearance Comparisons and Mental Health						X
Parental Controls: Safer Internet Solutions or New Pitfalls?	X
Parental Digital Mediation According to the Age of Minors: From Restraint and Control to Active Mediation				X
Parental education in media literacy, social media, and internet safety for children in Bosnia and Herzegovina	X
Parental guardianship and online sexual grooming of teenagers: A honeypot experiment	X
Parental mediation and digital skills of adolescents in the Community of Madrid: skills and performance						X
Parental mediation and preferences for regulation regarding children's digital media use: role of protection motivation and theory of planned behaviour	X
Parental Mediation in the Digital Era: Increasing Children's Critical Thinking May Help Decrease Positive Attitudes toward Alcohol					X
Parental Mediation Moderates the Association Between Social Media Exposure and Tobacco and Alcohol Use: Differences Between Elementary and Middle School Students.					X
Parental mediation of adolescent media use and demographic factors as predictors of Kenyan high school students exposure to sexual content in television	X
Parental monitoring of adolescent social media use: relations with adolescent mental health and self-perception						X
Parental Monitoring of Computer Use and Its Association with Drug Use among Students in Southern Brazil	X
Parental perceptions of gender differences in child technology use and cyberbullying			X
Parental perceptions of school-based influenza immunisation in Ontario, Canada: A qualitative study			X
Parental role in creation and preservation of digital identity of children	X
Parental supervision and victims of cyberbullying: Influence of the use of social networks and online extimacy						X
Parent-Child Communication about Internet Use and Acceptance of Parental Authority						X
Parent-Child Connections on Social Networking Sites and Cyberbullying						X
Parenting and digital media			X
Parenting the TikTok algorithm: An algorithm awareness as process approach to online risks and opportunities					X
Parents' and Youths' Solicitation and Disclosure of Information in Today's Digital Age	X
Parents' Concerns Over Internet Use, Their Engagement in Interaction Restrictions, and Adolescents' Behavior on Social Networking Sites						X
Parents' literacy on mobile advertising aimed at children: a cross-cultural approach	X
Parents' responses to cyberbullying effects: How third-person perception influences support for legislation and parental mediation strategies	X
Parents' Role in Adolescents' Personal Photo Sharing: A Moderated Mediation Model Incorporating Privacy Concern and Network Size						X
Parents vs peers' influence on teenagers' Internet addiction and risky online activities	X
Parents’ literacy on mobile advertising aimed at children: a cross - cultural approach	X
Parents’ Responses to Child-Targeted Influencer Advertising: An Investigation Using the Persuasion Knowledge Model	X
Pathways to delinquency and substance use among African American youth: Does future orientation mediate the effects of peer norms and parental monitoring?	X
Pathways to Youth Political Participation: Media Literacy, Parental Intervention, and Cognitive Mediation	X
Pattern of mobile phone and internet use among 11-15-years-old	X
Patterns of use, parental control and access to information for adolescents in the network			X
Perceptions of and Exposure to Games of Chance, Gambling, and Video Gaming: Self-Reports of Preadolescents and Parents	X
Physical activity and use of social media, in high school students. Differences by sex and school grade					X
Positive family relationships in a digital age: Hearing the voice of young people			X
Predicting Engagement in Electronic Surveillance in Romantic Relationships	X
Predictive factors of cyberbullying perpetration amongst spanish adolescents					X
Predictors and the distal outcome of general Internet use: The identification of children's developmental trajectories	X
Preliminary results from a family-based HIV prevention intervention for South African youth	X
Prevalence and correlates of social smoking in young adults: Comparisons of behavioral and self-identified definitions	X
Prevalence and factors associated with active cybersexuality among teenagers between 15 and 17 years old: a cross sectional study in Normandy, France	X
Prevalence of cyberbullying and predictors of cyberbullying perpetration among Korean adolescents	X
Prevalence of Internet Addiction and Associated Factors Among Students in an Ethiopian University: A Cross-Sectional Study	X
Preventing Cyberbullying on Social Networks with Spanish Parental Control NLP System	X
Prevention of “dangerous games” on the Internet: the experience of the DimiCuida Institute line of action in digital environments	X
Privacy behavior profiles of underage Facebook users						X
Problem Gambling in Early Adulthood: a Population-Based Study	X
Problematic social media use and health among adolescents					X
Profiles of internet use and health in adolescence: A person-oriented approach					X
Protective effects of parental monitoring of children's media use a prospective study	X
PSYCHOSOCIAL CORRELATES OF EMOTIONAL EATING	X
Public Understanding of Adolescents’ Risks on Facebook in Taiwan					X
Questioning the Dimensions of Digital Surveillance and Parental Supervision: YouTube Challenges and Video Recommendation System			X
Real and Virtual Space of Life Activities of Ukrainian Adolescents in War Conditions	X
Recognizing children's rights in relation to digital technologies: challenges of voice and evidence, principle and practice	X
Reducing Harm From Media: A Meta-Analysis of Parental Mediation			X
Relational and Spiritual Coping Among Emerging and Young Adult Cancer Survivors	X
Relationships between parent-child social media interactions and health behaviors		X
Reluctant to Share: How Third Person Perceptions of Fake News Discourage News Readers From Sharing "Real News" on Social Media	X
Rethinking Urban Female Adolescents' Safety Net: The Role of Family, Peers, and Sexual Partners in Social Support	X
Risk Behaviors among Youths in a Two-Aspect Approach: Using Psychoactive Substances and Problematic Using of Internet	X
Risk factors associated with cybervictimization in adolescence					X
Risk or fun? Adolescent attitude towards sexting and parental practices	X
Risky social networking practices among "underage" users: Lessons for evidence-based policy					X
Roadblocks and resistance: Digital mediation as a process of calibration among U.S. parents of adolescents			X
Rules, role models or overall climate at home? Relative associations of different family aspects with adolescents' problematic social media use				X
Screening of Problematic Internet Use among Spanish Adolescents: Prevalence and Related Variables					X
Sex differences in cyberbullying behavior and victimization and perceived parental control before and during the COVID-19 pandemic					X
Sex differences in the association between parental monitoring and substance use initiation among adolescents	X
Sexting in adolescence: The use of technology and parental supervision						X
SEXUAL HARASSMENT BY CHILDREN IN THE ACEH PROVINCE: A CASE STUDY ON THE JINAYAT BYLAW	X
Sexual risk behaviors and influencing factors among Muslim adolescents on southern border of Thailand	X
Sharenting, parental mediation and privacy among Spanish children	X
SMARTPHONE ADDICTION AND APPLICATION USAGE IN KOREAN ADOLESCENTS: EFFECTS OF MEDIATION STRATEGIES	X
Social Differences in Leisure Boredom and its Consequences for Life Satisfaction Among Young People	X
Social implications of children's smartphone addiction: The role of support networks and social engagement	X
Social Mechanisms in Epidemiological Publications on Small-Area Health Inequalities-A Scoping Review	X
Social media and adolescent psychosocial development: a systematic review			X
Social media and cyberbullying in eating disorders	X
Social Media and Fear of Missing Out in Adolescents: The Role of Family Characteristics	X
Social media and sexual behavior among adolescents: Is there a link?	X
Social media literacy & adolescent social online behavior in Germany					X
Social Media Use and its Association with Sexual Risk and Parental Monitoring among a Primarily Hispanic Adolescent Population		X
Social media use and monitoring for adolescents with depression and implications for the COVID-19 pandemic: Qualitative study of parent and child perspectives			X
Social media, parenting, and well-being			X
Socioeconomic status and social networking site addiction among children and adolescents: Examining the roles of parents' active mediation and ICT attitudes						X
Sources of support and mediation online for 9–12-year-old children			X
Spanish Minors' Perception of their Parents' Role in their Use of Social Media Networks			X
Teachers’ perceptions on online behaviour of students with intellectual disability, risk mediation and training	X
Teen online information disclosure: Empirical testing of a protection motivation and social capital model						X
TEENS AND THE INTERNET: MEDIATION BETWEEN RISKS AND OPPORTUNITIES			X
Teens' privacy management on video-sharing social media: the roles of perceived privacy risk and parental mediation						X
Teens' responses to Facebook newsfeed advertising: The effects of cognitive appraisal and social influence on privacy concerns and coping strategies		X
Thai teens' privacy-related practices on Facebook					X
The boundaries between: Parental involvement in a teen's online world			X
The effect of coronavirus disease 2019 on anxiety levels of children with cystic fibrosis and healthy peers	X
The eSelf: From the hypotrophy of the representation of the body to the hypertrophy of the image of the self	X
The Family Context in Cybervictimization: A Systematic Review and Meta-Analysis			X
The impact of parental active mediation on adolescent mobile phone dependency: A moderated mediation model	X
The Impact of Social Media Use and Gaming on Initiation of Smokeless Tobacco Use Among Rural Male Youth	X
The impact on family functioning of social media use by depressed adolescents: A qualitative analysis of the family options study			X
The implications of the use of mobile devices in the teaching learning process in 5th and 6th grade students	X
The increased trend of non-drinking alcohol among adolescents: What role do internet activities have?	X
The interaction and digital coexistence of students in social networks	X
The Interactive Effects of Parental Mediation Strategies in Preventing Cyberbullying on Social Media						X
The Mediating Role of Parenting Style in the Relationship between Parents' Openness to Different Ways of Thinking and Child Anxiety	X
The Practice of Downloading copyrighted files among adolescents in Poland: Correlations between piracy and other risky and protective behaviours online and offline	X
The Prevalence Of Unhealthy Snacking Behaviour And Its Association With Individual And Environmental Factors Among College Students In Kuching, Sarawak	X
The Protective Effects of Parental Monitoring and Internet Restriction on Adolescents’ Risk of Online Harassment					X
The role of parental mediation in the relationship between adolescents' use of social media and family relationships in Saudi Arabia						X
The Role of Parents in Problematic Internet Use among US Adolescents	X
The Role of Sociocultural Context in Cyberbullying in Israeli Society: Comparing Arab and Jewish Parents' Perceived Knowledge of Their Adolescent Children's Involvement in Cyberbullying.	X
The Seven Stages of Man: The Role of Developmental Stage on Medication Adherence in Respiratory Diseases	X
The Social Context of Early Adolescents in the Global Early Adolescent Study	X
The Sustainable Effect of Artificial Intelligence and Parental Control on Children's Behavior While Using Smart Devices' Apps: The Case of Saudi Arabia	X
THE USE OF COMPUTERS, SOCIAL NETWORKS AND NEW TECHNOLOGIES BY ADOLESCENTS AND YOUNG ADULTS: AN ANALYSIS FROM THEIR PERSPECTIVE					X
The use of mobile devices by 5th and 6th graders: parental supervision and risks					X
The use of social networks in young people and the danger that these entail	X
Theoretical perspectives of parental influence on adolescent cyber behaviour: A bi-national Instagram-based study	X
Time spent on social media and alcohol use among adolescents: A longitudinal study	X
Toward an Understanding of Parental Views and Actions on Social Media Influencers Targeted at Adolescents: The Roles of Parents' Social Media Use and Empowerment.	X
TOWARDS AN EVIDENCE-BASED EDUCATIONAL GUIDANCE: APPLIED TO A STUDY ON ADOLESCENTS AND NETWORKS					X
Underage Use of Social Network Sites: It's about Friends
Understanding Factors Associated with Singaporean Adolescents' Intention to Adopt Privacy Protection Behavior Using an Extended Theory of Planned Behavior				X
Understanding the correlates of face-to-face and cyberbullying victimization among u.s. Adolescents: A social-ecological analysis	X
Understanding the relationship between cyber-victimisation and cyber-bullying on Social Network Sites: The role of moderating factors				X
Unpacking Associations between Mood Symptoms and Screen Time in Preadolescents: a Network Analysis	X
Utility of Parental Mediation Model on Youth's Problematic Online Gaming	X
Utilizing a Life Course Approach to Examine HIV Risk for Black Adolescent Girls and Young Adult Women in the United States: A Systematic Review of Recent Literature.	X
Voluntary Age Regression Entering "Headspace" in a Child With Post-traumatic Stress Disorder	X
What are young people doing on Internet? Use of ICT, parental supervision strategies and exposure to risks				X
What do parents know about children's risky online experiences? The role of parental mediation strategies					X
What Influences Chinese Adolescents' Choice Intention between Playing Online Games and Learning? Application of Theory of Planned Behavior with Subjective Norm Manipulated as Peer Support and Parental Monitoring	X
Who cares? Practical ethics and the problem of underage users on social networking sites	X
Why Do Young People Avoid Photo Tagging? A New Service Avoidance Scale	X
Young Adolescents and Advertising on Social Network Games: A Structural Equation Model of Perceived Parental Media Mediation, Advertising Literacy, and Behavioral Intention					X
Young adults’ sexual health in the digital age: Perspectives of care providers	X
Young people’s WeChat use that heightens online grooming vulnerability			X
Young users' social media addiction: causes, consequences and preventions			X
Youth Exposure to Hate in the Online Space: An Exploratory Analysis					X
YouTube™ quality as a source for parent education about the oral hygiene of children	X
Total de artículos por criterios de exclusión	163	6	46	13	43	32
*In yellow. Those that have generated doubts and finally have not been included after discussion among researchers. n=11
** In green. Those that were selected for inclusion. n=32
